# Supplementary material for: Oreoglanis hponkanensis, a new sisorid catfish from north Myanmar (Actinopterygii, Sisoridae)
Source: Zookeys. 2017 Jan 17;(646):95–108. doi: 10.3897/zookeys.646.11049 (PMC5299442; doi:10.3897/zookeys.646.11049)
Supplement: XML Treatment for Oreoglanis hponkanensis [file zookeys.646.11049-treatment1.xml]

<!DOCTYPE tp:taxon-treatment
  PUBLIC "-//TaxonX//DTD Taxonomic Treatment Publishing DTD v0 20100105//EN" "tax-treatment-NSO.dtd">
<tp:taxon-treatment xmlns:tp="http://www.plazi.org/taxpub"><tp:treatment-meta><kwd-group><label>Taxon classification</label><kwd><named-content content-type="kingdom">Animalia</named-content></kwd><kwd><named-content content-type="order">Siluriformes</named-content></kwd><kwd><named-content content-type="family">Sisoridae</named-content></kwd></kwd-group><mixed-citation publication-type="journal"><person-group><name><surname>Chen</surname><given-names>Xiao-Yong</given-names></name><name><surname>Qin</surname><given-names>Tao</given-names></name><name><surname>Chen</surname><given-names>Zhi-Ying</given-names></name></person-group><article-title><italic><tp:taxon-name><tp:taxon-name-part taxon-name-part-type="genus">Oreoglanis</tp:taxon-name-part> <tp:taxon-name-part taxon-name-part-type="species">hponkanensis</tp:taxon-name-part></tp:taxon-name></italic>, a new sisorid catfish from north Myanmar (<tp:taxon-name><tp:taxon-name-part taxon-name-part-type="class">Actinopterygii</tp:taxon-name-part></tp:taxon-name>, <tp:taxon-name><tp:taxon-name-part taxon-name-part-type="family">Sisoridae</tp:taxon-name-part></tp:taxon-name>)</article-title><source>Zookeys</source><day>17</day><month>1</month><year>2017</year><volume>2017</volume><issue>646</issue><fpage>95</fpage><lpage>108</lpage><pub-id pub-id-type="doi">10.3897/zookeys.646.11049</pub-id></mixed-citation></tp:treatment-meta><tp:nomenclature><tp:taxon-name>
            <tp:taxon-name-part taxon-name-part-type="genus">Oreoglanis</tp:taxon-name-part>
            <tp:taxon-name-part taxon-name-part-type="species">hponkanensis</tp:taxon-name-part>
            <object-id xmlns:xlink="http://www.w3.org/1999/xlink" content-type="zoobank" xlink:type="simple">http://zoobank.org/A539FAAD-34D9-4370-ABCA-D6048BC54CA6</object-id>
          </tp:taxon-name><tp:taxon-status xmlns:xlink="http://www.w3.org/1999/xlink" xlink:type="simple">sp. n.</tp:taxon-status><xref ref-type="fig" rid="F1">Figure 1</xref></tp:nomenclature><tp:treatment-sec sec-type="Holotype" id="SECID0EHIAC"><title>Holotype.</title><p>KIZ2015006376 (CXY20150125), 102.14 mm <abbrev xmlns:xlink="http://www.w3.org/1999/xlink" xlink:title="standard length" id="ABBRID0ENIAC" xlink:type="simple">SL</abbrev>; Myanmar: Kachin State, Hponkanrazi Wildlife Sanctuary, Zeyar Stream near Zeyar Dan Village, <named-content xmlns:xlink="http://www.w3.org/1999/xlink" content-type="dwc:verbatimCoordinates" xlink:type="simple"><named-content content-type="geo-json" specific-use="{&#34;type&#34;:&#34;Point&#34;,&#34;coordinates&#34;:[97.100833,27.570000]}" id="NCID0EUIAC" xlink:type="simple">27°34.2'N, 97°06.05'E</named-content></named-content>; XY. Chen, T. Qin and SS. Shu, 14 Dec. 2015.</p></tp:treatment-sec><tp:treatment-sec sec-type="Paratypes" id="SECID0EZIAC"><title>Paratypes.</title><p>KIZ2015006375 (CXY20150124), KIZ2015006377 (CXY20150126), 2 ex., 78.88–99.26 mm <abbrev xmlns:xlink="http://www.w3.org/1999/xlink" xlink:title="standard length" id="ABBRID0E6IAC" xlink:type="simple">SL</abbrev>; data as for holotype. <abbrev xmlns:xlink="http://www.w3.org/1999/xlink" content-type="institution" xlink:title="Southeast Asia Biodiversity Research Institute" id="ABBRID0EDJAC" xlink:type="simple">SEABRI</abbrev>-CXY20150143, 1 ex., 110.68 mm <abbrev xmlns:xlink="http://www.w3.org/1999/xlink" xlink:title="standard length" id="ABBRID0EIJAC" xlink:type="simple">SL</abbrev>; Myanmar: Kachin State, Hponkanrazi Wildlife Sanctuary, Ponyin Stream near Zeyar Dan Village, <named-content xmlns:xlink="http://www.w3.org/1999/xlink" content-type="dwc:verbatimCoordinates" xlink:type="simple"><named-content content-type="geo-json" specific-use="{&#34;type&#34;:&#34;Point&#34;,&#34;coordinates&#34;:[97.090333,27.564333]}" id="NCID0EPJAC" xlink:type="simple">27°33.86'N, 97°05.42'E</named-content></named-content>; XY. Chen, T. Qin and SS. Shu, 14 Dec. 2015. <abbrev xmlns:xlink="http://www.w3.org/1999/xlink" content-type="institution" xlink:title="Southeast Asia Biodiversity Research Institute" id="ABBRID0EUJAC" xlink:type="simple">SEABRI</abbrev>-CXY20150104, <abbrev xmlns:xlink="http://www.w3.org/1999/xlink" content-type="institution" xlink:title="Southeast Asia Biodiversity Research Institute" id="ABBRID0EZJAC" xlink:type="simple">SEABRI</abbrev>-CXY20150106, KIZ2015006378, 3 ex., 70.6–120.64 mm <abbrev xmlns:xlink="http://www.w3.org/1999/xlink" xlink:title="standard length" id="ABBRID0E5JAC" xlink:type="simple">SL</abbrev>; Myanmar: Kachin State, Hponkanrazi Wildlife Sanctuary, Zeyar Stream near Zeyar Dan Village, <named-content xmlns:xlink="http://www.w3.org/1999/xlink" content-type="dwc:verbatimCoordinates" xlink:type="simple"><named-content content-type="geo-json" specific-use="{&#34;type&#34;:&#34;Point&#34;,&#34;coordinates&#34;:[97.100833,27.570000]}" id="NCID0EFKAC" xlink:type="simple">27°34.2'N, 97°06.05'E</named-content></named-content>; XY. Chen, T. Qin and SS. Shu, 9 Dec. 2015. <abbrev xmlns:xlink="http://www.w3.org/1999/xlink" content-type="institution" xlink:title="Southeast Asia Biodiversity Research Institute" id="ABBRID0EKKAC" xlink:type="simple">SEABRI</abbrev>-CXY20150078, 1 ex., 88.78 mm <abbrev xmlns:xlink="http://www.w3.org/1999/xlink" xlink:title="standard length" id="ABBRID0EPKAC" xlink:type="simple">SL</abbrev>; Kachin State, Hponkanrazi Wildlife Sanctuary, Monlar Stream near Warsar Dan Village, <named-content xmlns:xlink="http://www.w3.org/1999/xlink" content-type="dwc:verbatimCoordinates" xlink:type="simple"><named-content content-type="geo-json" specific-use="{&#34;type&#34;:&#34;Point&#34;,&#34;coordinates&#34;:[97.189000,27.497000]}" id="NCID0EWKAC" xlink:type="simple">27°29.82'N, 97°11.34'E</named-content></named-content>; XY. Chen, T. Qin and SS. Shu, 7 Dec. 2015.</p></tp:treatment-sec><tp:treatment-sec sec-type="diagnosis" id="SECID0E2KAC"><title>Diagnosis.</title><p>
            <italic><tp:taxon-name><tp:taxon-name-part taxon-name-part-type="genus">Oreoglanis</tp:taxon-name-part> <tp:taxon-name-part taxon-name-part-type="species">hponkanensis</tp:taxon-name-part></tp:taxon-name></italic> is a member of the <italic><tp:taxon-name><tp:taxon-name-part taxon-name-part-type="genus">Oreoglanis</tp:taxon-name-part> <tp:taxon-name-part taxon-name-part-type="species">siamensis</tp:taxon-name-part></tp:taxon-name></italic> species group, and can be distinguished from its congeners in having a unique combination of the following characters: lower lip with median notch and posterior margin entire, caudal fin emarginate, nasal barbel reaching about half the distance to eye, tip of maxillary barbel rounded, posterior margin of maxillary barbel entire, absence of pale elliptical patches on sides of body below adipose fin, absence of patch on base of first dorsal fin ray, caudal fin brown with two round, bright orange patches in middle, branched dorsal fin rays 5, branched anal fin rays 2, vertebrae 40, pectoral fin surpassing pelvic fin origin, pelvic fin length 21–26% <abbrev xmlns:xlink="http://www.w3.org/1999/xlink" xlink:title="standard length" id="ABBRID0EVLAC" xlink:type="simple">SL</abbrev>, caudal peduncle length 25–33% <abbrev xmlns:xlink="http://www.w3.org/1999/xlink" xlink:title="standard length" id="ABBRID0EZLAC" xlink:type="simple">SL</abbrev>, caudal peduncle depth 3–5% <abbrev xmlns:xlink="http://www.w3.org/1999/xlink" xlink:title="standard length" id="ABBRID0E4LAC" xlink:type="simple">SL</abbrev>, adipose fin base length 34–39% <abbrev xmlns:xlink="http://www.w3.org/1999/xlink" xlink:title="standard length" id="ABBRID0EBMAC" xlink:type="simple">SL</abbrev>, and dorsal to adipose distance 12–16% <abbrev xmlns:xlink="http://www.w3.org/1999/xlink" xlink:title="standard length" id="ABBRID0EFMAC" xlink:type="simple">SL</abbrev>.</p></tp:treatment-sec><tp:treatment-sec sec-type="description" id="SECID0EJMAC"><title>Description.</title><p>Morphometric data are listed in Table <xref ref-type="table" rid="T1">1</xref>. Head and body moderately broad and very strongly depressed. Mouth and gape inferior, with broad and thin papillate lips. Lower lip with median notch, posterior margin entire. Postlabial groove on lower jaw present and uninterrupted. Jaw teeth pointed, in a large broad band with small median indentation and rounded ends on both sides of upper jaw. Teeth on lower jaw present in two, well-separated patches of roughly triangular shape and of two kinds: anterior teeth truncate-spatulate, inner face curved; posterior teeth pointed like those of upper jaw (Figure <xref ref-type="fig" rid="F2">2</xref>). Eyes small, dorsolaterally situated and subcutaneous. Gill openings extending to middle of pectoral fin base. Maxillary barbels flattened, with surrounding flap of skin and rounded tip; ventral surface with numerous plicae; posterior margin of maxillary barbel entire (Figure <xref ref-type="fig" rid="F3">3D</xref>). Nasal barbel short, reaching about half the distance to eye.</p><fig id="F1" position="float" orientation="portrait"><label>Figure 1.</label><caption><p>
          <italic><tp:taxon-name><tp:taxon-name-part taxon-name-part-type="genus">Oreoglanis</tp:taxon-name-part> <tp:taxon-name-part taxon-name-part-type="species">hponkanensis</tp:taxon-name-part></tp:taxon-name></italic>, <abbrev xmlns:xlink="http://www.w3.org/1999/xlink" content-type="institution" xlink:title="Southeast Asia Biodiversity Research Institute" id="ABBRID0ENNAC" xlink:type="simple">SEABRI</abbrev> CXY20150104, paratype, male, 70.6 mm <abbrev xmlns:xlink="http://www.w3.org/1999/xlink" xlink:title="standard length" id="ABBRID0ESNAC" xlink:type="simple">SL</abbrev>.</p></caption><graphic xmlns:xlink="http://www.w3.org/1999/xlink" xlink:href="zookeys-646-095-g001.jpg" position="float" orientation="portrait" xlink:type="simple" id="oo_118495.jpg"/></fig><fig id="F2" position="float" orientation="portrait"><label>Figure 2.</label><caption><p>Tooth band of <italic><tp:taxon-name><tp:taxon-name-part taxon-name-part-type="genus">Oreoglanis</tp:taxon-name-part> <tp:taxon-name-part taxon-name-part-type="species">hponkanensis</tp:taxon-name-part></tp:taxon-name></italic>, <abbrev xmlns:xlink="http://www.w3.org/1999/xlink" content-type="institution" xlink:title="Southeast Asia Biodiversity Research Institute" id="ABBRID0ENOAC" xlink:type="simple">SEABRI</abbrev> CXY20150106, paratype, male, 120.64 mm <abbrev xmlns:xlink="http://www.w3.org/1999/xlink" xlink:title="standard length" id="ABBRID0ESOAC" xlink:type="simple">SL</abbrev>.</p></caption><graphic xmlns:xlink="http://www.w3.org/1999/xlink" xlink:href="zookeys-646-095-g002.jpg" position="float" orientation="portrait" xlink:type="simple" id="oo_118496.jpg"/></fig><fig id="F3" position="float" orientation="portrait"><label>Figure 3.</label><caption><p>Comparison of posterior margin of maxillary barbel of <italic><tp:taxon-name><tp:taxon-name-part taxon-name-part-type="genus">Oreoglanis</tp:taxon-name-part></tp:taxon-name></italic> species. <bold>A</bold> <italic><tp:taxon-name><tp:taxon-name-part taxon-name-part-type="genus">Oreoglanis</tp:taxon-name-part> <tp:taxon-name-part taxon-name-part-type="species">jingdongensis</tp:taxon-name-part></tp:taxon-name></italic>, <named-content xmlns:xlink="http://www.w3.org/1999/xlink" content-type="dwc:institutional_code" xlink:type="simple">KIZ</named-content> 200104003, holotype, 109.1 mm <abbrev xmlns:xlink="http://www.w3.org/1999/xlink" xlink:title="standard length" id="ABBRID0E2PAC" xlink:type="simple">SL</abbrev> <bold>B</bold> <italic><tp:taxon-name><tp:taxon-name-part taxon-name-part-type="genus">Oreoglanis</tp:taxon-name-part> <tp:taxon-name-part taxon-name-part-type="species">immaculatus</tp:taxon-name-part></tp:taxon-name></italic>, <named-content xmlns:xlink="http://www.w3.org/1999/xlink" content-type="dwc:institutional_code" xlink:type="simple">KIZ</named-content> 200261015, holotype, 54.2 mm <abbrev xmlns:xlink="http://www.w3.org/1999/xlink" xlink:title="standard length" id="ABBRID0ERAAE" xlink:type="simple">SL</abbrev> <bold>C</bold> <italic><tp:taxon-name><tp:taxon-name-part taxon-name-part-type="genus">Oreoglanis</tp:taxon-name-part> <tp:taxon-name-part taxon-name-part-type="species">insignis</tp:taxon-name-part></tp:taxon-name></italic>, <named-content xmlns:xlink="http://www.w3.org/1999/xlink" content-type="dwc:institutional_code" xlink:type="simple">KIZ</named-content> 9810191, holotype, 66.7 mm <abbrev xmlns:xlink="http://www.w3.org/1999/xlink" xlink:title="standard length" id="ABBRID0EGBAE" xlink:type="simple">SL</abbrev> <bold>D</bold> <italic><tp:taxon-name><tp:taxon-name-part taxon-name-part-type="genus">Oreoglanis</tp:taxon-name-part> <tp:taxon-name-part taxon-name-part-type="species">hponkanensis</tp:taxon-name-part></tp:taxon-name></italic>, <named-content xmlns:xlink="http://www.w3.org/1999/xlink" content-type="dwc:institutional_code" xlink:type="simple">KIZ</named-content> CXY20150126, paratype, 78.88 mm <abbrev xmlns:xlink="http://www.w3.org/1999/xlink" xlink:title="standard length" id="ABBRID0E2BAE" xlink:type="simple">SL</abbrev> <bold>E</bold> <italic><tp:taxon-name><tp:taxon-name-part taxon-name-part-type="genus">Oreoglanis</tp:taxon-name-part> <tp:taxon-name-part taxon-name-part-type="species">macropterus</tp:taxon-name-part></tp:taxon-name></italic>, <named-content xmlns:xlink="http://www.w3.org/1999/xlink" content-type="dwc:institutional_code" xlink:type="simple">KIZ</named-content> 2004000834, 79.6 mm <abbrev xmlns:xlink="http://www.w3.org/1999/xlink" xlink:title="standard length" id="ABBRID0EQCAE" xlink:type="simple">SL</abbrev> <bold>F</bold> <italic><tp:taxon-name><tp:taxon-name-part taxon-name-part-type="genus">Oreoglanis</tp:taxon-name-part> <tp:taxon-name-part taxon-name-part-type="species">setiger</tp:taxon-name-part></tp:taxon-name></italic>, <named-content xmlns:xlink="http://www.w3.org/1999/xlink" content-type="dwc:institutional_code" xlink:type="simple">KIZ</named-content> 2016000859, 90.0 mm <abbrev xmlns:xlink="http://www.w3.org/1999/xlink" xlink:title="standard length" id="ABBRID0EFDAE" xlink:type="simple">SL</abbrev>.</p></caption><graphic xmlns:xlink="http://www.w3.org/1999/xlink" xlink:href="zookeys-646-095-g003.jpg" position="float" orientation="portrait" xlink:type="simple" id="oo_118497.jpg"/></fig><table-wrap id="T1" position="float" orientation="portrait"><label>Table 1.</label><caption><p>Morphometric data of <italic><tp:taxon-name><tp:taxon-name-part taxon-name-part-type="genus">Oreoglanis</tp:taxon-name-part> <tp:taxon-name-part taxon-name-part-type="species">hponkanensis</tp:taxon-name-part></tp:taxon-name></italic> sp. n. (n = 8).</p></caption><table id="TID0E23AE" rules="all"><tbody><tr><th rowspan="1" colspan="1">Catalog number</th><th rowspan="1" colspan="1">Holotype</th><th rowspan="1" colspan="1">Range</th><th rowspan="1" colspan="1">Mean</th><th rowspan="1" colspan="1">SD</th></tr><tr><td rowspan="1" colspan="1">Total length (mm)</td><td rowspan="1" colspan="1">114.3</td><td rowspan="1" colspan="1">80.1–135.0</td><td rowspan="1" colspan="1">–</td><td rowspan="1" colspan="1">–</td></tr><tr><td rowspan="1" colspan="1">Standard length (mm)</td><td rowspan="1" colspan="1">102.1</td><td rowspan="1" colspan="1">70.6–120.6</td><td rowspan="1" colspan="1">–</td><td rowspan="1" colspan="1">–</td></tr><tr><td rowspan="1" colspan="5">
              <bold>Percentage of standard length</bold>
            </td></tr><tr><td rowspan="1" colspan="1">Head length</td><td rowspan="1" colspan="1">18.5</td><td rowspan="1" colspan="1">16.5–22.9</td><td rowspan="1" colspan="1">20.0</td><td rowspan="1" colspan="1">2.53</td></tr><tr><td rowspan="1" colspan="1">Head width</td><td rowspan="1" colspan="1">18.3</td><td rowspan="1" colspan="1">17.4–23.2</td><td rowspan="1" colspan="1">19.8</td><td rowspan="1" colspan="1">2.28</td></tr><tr><td rowspan="1" colspan="1">Head depth</td><td rowspan="1" colspan="1">8.4</td><td rowspan="1" colspan="1">8.1–10.3</td><td rowspan="1" colspan="1">9.0</td><td rowspan="1" colspan="1">0.91</td></tr><tr><td rowspan="1" colspan="1">Predorsal length</td><td rowspan="1" colspan="1">25.6</td><td rowspan="1" colspan="1">24.2–30.9</td><td rowspan="1" colspan="1">28.3</td><td rowspan="1" colspan="1">2.61</td></tr><tr><td rowspan="1" colspan="1">Prepectoral length</td><td rowspan="1" colspan="1">12.5</td><td rowspan="1" colspan="1">11.2–16.4</td><td rowspan="1" colspan="1">13.4</td><td rowspan="1" colspan="1">1.92</td></tr><tr><td rowspan="1" colspan="1">Prepelvic length</td><td rowspan="1" colspan="1">32.3</td><td rowspan="1" colspan="1">29.2–34.6</td><td rowspan="1" colspan="1">32.7</td><td rowspan="1" colspan="1">2.28</td></tr><tr><td rowspan="1" colspan="1">Preanal length</td><td rowspan="1" colspan="1">61.3</td><td rowspan="1" colspan="1">61.3–69.3</td><td rowspan="1" colspan="1">66.2</td><td rowspan="1" colspan="1">2.93</td></tr><tr><td rowspan="1" colspan="1">Body depth at anus</td><td rowspan="1" colspan="1">9.6</td><td rowspan="1" colspan="1">9.3–12.0</td><td rowspan="1" colspan="1">10.3</td><td rowspan="1" colspan="1">1.05</td></tr><tr><td rowspan="1" colspan="1">Caudal peduncle length</td><td rowspan="1" colspan="1">29.9</td><td rowspan="1" colspan="1">25.4–33.2</td><td rowspan="1" colspan="1">29.7</td><td rowspan="1" colspan="1">2.99</td></tr><tr><td rowspan="1" colspan="1">Caudal peduncle depth</td><td rowspan="1" colspan="1">3.6</td><td rowspan="1" colspan="1">3.1–4.8</td><td rowspan="1" colspan="1">3.8</td><td rowspan="1" colspan="1">0.58</td></tr><tr><td rowspan="1" colspan="1">Dorsal to adipose distance</td><td rowspan="1" colspan="1">15.8</td><td rowspan="1" colspan="1">11.5–16.0</td><td rowspan="1" colspan="1">14.4</td><td rowspan="1" colspan="1">1.79</td></tr><tr><td rowspan="1" colspan="1">Post adipose length</td><td rowspan="1" colspan="1">11.2</td><td rowspan="1" colspan="1">8.4–11.9</td><td rowspan="1" colspan="1">10.4</td><td rowspan="1" colspan="1">1.27</td></tr><tr><td rowspan="1" colspan="1">Dorsal fin base length</td><td rowspan="1" colspan="1">9.0</td><td rowspan="1" colspan="1">7.8–10.6</td><td rowspan="1" colspan="1">9.3</td><td rowspan="1" colspan="1">1.11</td></tr><tr><td rowspan="1" colspan="1">Adipose fin base length</td><td rowspan="1" colspan="1">36.8</td><td rowspan="1" colspan="1">36.3–39.2</td><td rowspan="1" colspan="1">37.5</td><td rowspan="1" colspan="1">1.19</td></tr><tr><td rowspan="1" colspan="1">Pectoral fin length</td><td rowspan="1" colspan="1">25.0</td><td rowspan="1" colspan="1">23.4–29.0</td><td rowspan="1" colspan="1">26.3</td><td rowspan="1" colspan="1">2.28</td></tr><tr><td rowspan="1" colspan="1">Pelvic fin length</td><td rowspan="1" colspan="1">21.0</td><td rowspan="1" colspan="1">20.5–25.9</td><td rowspan="1" colspan="1">23.1</td><td rowspan="1" colspan="1">2.11</td></tr><tr><td rowspan="1" colspan="1">Anal fin base length</td><td rowspan="1" colspan="1">3.1</td><td rowspan="1" colspan="1">3.1–5.5</td><td rowspan="1" colspan="1">3.8</td><td rowspan="1" colspan="1">1.00</td></tr><tr><td rowspan="1" colspan="5">
              <bold>Percentage of head length</bold>
            </td></tr><tr><td rowspan="1" colspan="1">Head width</td><td rowspan="1" colspan="1">1.0</td><td rowspan="1" colspan="1">0.9–1.1</td><td rowspan="1" colspan="1">1.0</td><td rowspan="1" colspan="1">0.04</td></tr><tr><td rowspan="1" colspan="1">Head depth</td><td rowspan="1" colspan="1">0.5</td><td rowspan="1" colspan="1">0.4–0.5</td><td rowspan="1" colspan="1">0.5</td><td rowspan="1" colspan="1">0.03</td></tr><tr><td rowspan="1" colspan="1">Snout length</td><td rowspan="1" colspan="1">0.7</td><td rowspan="1" colspan="1">0.6–0.7</td><td rowspan="1" colspan="1">0.6</td><td rowspan="1" colspan="1">0.03</td></tr><tr><td rowspan="1" colspan="1">Interorbital width</td><td rowspan="1" colspan="1">0.3</td><td rowspan="1" colspan="1">0.3–0.3</td><td rowspan="1" colspan="1">0.3</td><td rowspan="1" colspan="1">0.02</td></tr><tr><td rowspan="1" colspan="1">Eye diameter</td><td rowspan="1" colspan="1">0.1</td><td rowspan="1" colspan="1">0.1–0.1</td><td rowspan="1" colspan="1">0.1</td><td rowspan="1" colspan="1">0.01</td></tr><tr><td rowspan="1" colspan="1">Nasal barbel length</td><td rowspan="1" colspan="1">0.2</td><td rowspan="1" colspan="1">0.2–0.2</td><td rowspan="1" colspan="1">0.2</td><td rowspan="1" colspan="1">0.03</td></tr><tr><td rowspan="1" colspan="1">Maxillary barbel length</td><td rowspan="1" colspan="1">1.0</td><td rowspan="1" colspan="1">0.8–1.1</td><td rowspan="1" colspan="1">0.9</td><td rowspan="1" colspan="1">0.08</td></tr><tr><td rowspan="1" colspan="1">Outer mandibular barbel length</td><td rowspan="1" colspan="1">0.2</td><td rowspan="1" colspan="1">0.2–0.2</td><td rowspan="1" colspan="1">0.2</td><td rowspan="1" colspan="1">0.01</td></tr><tr><td rowspan="1" colspan="1">Inner mandibular barbel length</td><td rowspan="1" colspan="1">0.2</td><td rowspan="1" colspan="1">0.1–0.2</td><td rowspan="1" colspan="1">0.2</td><td rowspan="1" colspan="1">0.03</td></tr></tbody></table></table-wrap><!--PageBreak--><p>Dorsal fin without spine and with i, 5 (7) rays. Adipose fin with long base. Anal fin with i, 2 (7) rays. Caudal fin emarginate, with 6/6 (7) rays. Pelvic fin greatly enlarged, with convex distal margin and i, 5 (7) rays; first ray flattened, with numerous plicae on ventral surface; tip of pelvic fin surpassing anus, and anus at midpoint between posterior end of pelvic fin base and tip of pelvic fin. Pectoral fin greatly enlarged, without spine and with i, 16 (4) or i, 17 (3) rays; first ray flattened, with numerous plicae on ventral surface. Tip of pectoral fin reaching beyond pelvic fin origin; Vertebrae 25+15=40 (3), or 26+14=40 (1).</p><p>Males with small genital papilla located immediately posterior to anus (Figure <xref ref-type="fig" rid="F4">4A</xref>). Females with two flaps of skin on both sides of anus, and small genital papilla located in longitudinal groove immediately posterior to anus (Figure <xref ref-type="fig" rid="F4">4B</xref>).</p><fig id="F4" position="float" orientation="portrait"><label>Figure 4.</label><caption><p>Ventral view of anus and external genital papilla of <italic><tp:taxon-name><tp:taxon-name-part taxon-name-part-type="genus">Oreoglanis</tp:taxon-name-part> <tp:taxon-name-part taxon-name-part-type="species">hponkanensis</tp:taxon-name-part></tp:taxon-name></italic>. <bold>A</bold> <abbrev xmlns:xlink="http://www.w3.org/1999/xlink" content-type="institution" xlink:title="Southeast Asia Biodiversity Research Institute" id="ABBRID0EDUAE" xlink:type="simple">SEABRI</abbrev> CXY20150106, paratype, male, 120.64 mm <abbrev xmlns:xlink="http://www.w3.org/1999/xlink" xlink:title="standard length" id="ABBRID0EIUAE" xlink:type="simple">SL</abbrev> <bold>B</bold> <abbrev xmlns:xlink="http://www.w3.org/1999/xlink" content-type="institution" xlink:title="Southeast Asia Biodiversity Research Institute" id="ABBRID0EOUAE" xlink:type="simple">SEABRI</abbrev> CXY20150078, paratype, female, 88.78 mm <abbrev xmlns:xlink="http://www.w3.org/1999/xlink" xlink:title="standard length" id="ABBRID0ETUAE" xlink:type="simple">SL</abbrev>.</p></caption><graphic xmlns:xlink="http://www.w3.org/1999/xlink" xlink:href="zookeys-646-095-g004.jpg" position="float" orientation="portrait" xlink:type="simple" id="oo_118498.jpg"/></fig><p>
            <bold>Color.</bold> In life: brown on dorsal and lateral surfaces of head and body, light yellow on ventral region. Dorsal surfaces of head and body with series of small, light yellow <!--PageBreak-->patches: two ovoid patches on occipital region, elliptical patches on anterior and posterior bases of adipose fin. Ovoid patch on base of first dorsal fin ray absent, and elliptical patch on lateral surface of body below middle part of adipose fin base absent. Dorsal fin brown, dorsal surfaces of pectoral and pelvic fins brown, anal fin and ventral surfaces of pectoral and pelvic fins light yellow. Adipose fin light yellow. Caudal fin brown with two round, bright orange patches in middle. Pectoral fin base occasionally with round yellow patch on inner and outer anterior sides, respectively. Dorsal surface of barbels brown, ventral surface light yellow.</p><!--PageBreak--><!--PageBreak--></tp:treatment-sec><tp:treatment-sec sec-type="distribution" id="SECID0EEVAE"><title>Distribution.</title><p>Known from high mountain streams of Mali Hka River drainage (upper Irrawaddy River drainage) in Hponkanrazi Wildlife Sanctuary, Kachin State, north Myanmar (Figure <xref ref-type="fig" rid="F5">5</xref>).</p><fig id="F5" position="float" orientation="portrait"><label>Figure 5.</label><caption><p>Distribution map of <italic><tp:taxon-name><tp:taxon-name-part taxon-name-part-type="genus">Oreoglanis</tp:taxon-name-part> <tp:taxon-name-part taxon-name-part-type="species">hponkanensis</tp:taxon-name-part></tp:taxon-name></italic>.</p></caption><graphic xmlns:xlink="http://www.w3.org/1999/xlink" xlink:href="zookeys-646-095-g005.jpg" position="float" orientation="portrait" xlink:type="simple" id="oo_118499.jpg"/></fig></tp:treatment-sec><tp:treatment-sec sec-type="habitat" id="SECID0EFWAE"><title>Habitat.</title><p>Fast flowing mountain streams with stone, cobble, and sand beds (Figure <xref ref-type="fig" rid="F6">6A, B</xref>). Other associated fish species recorded from the type locality include: <tp:taxon-name><tp:taxon-name-part taxon-name-part-type="family">Cyprinidae</tp:taxon-name-part></tp:taxon-name>: <italic><tp:taxon-name><tp:taxon-name-part taxon-name-part-type="genus">Danio</tp:taxon-name-part> <tp:taxon-name-part taxon-name-part-type="species">aequipinnatus</tp:taxon-name-part></tp:taxon-name></italic>, <italic><tp:taxon-name><tp:taxon-name-part taxon-name-part-type="genus">Barilius</tp:taxon-name-part> <tp:taxon-name-part taxon-name-part-type="species">barnoides</tp:taxon-name-part></tp:taxon-name></italic>, <italic><tp:taxon-name><tp:taxon-name-part taxon-name-part-type="genus">Tor</tp:taxon-name-part> <tp:taxon-name-part taxon-name-part-type="species">qiaojiensis</tp:taxon-name-part></tp:taxon-name></italic>, <italic><tp:taxon-name><tp:taxon-name-part taxon-name-part-type="genus">Neolissochilus</tp:taxon-name-part></tp:taxon-name></italic> sp., <italic><tp:taxon-name><tp:taxon-name-part taxon-name-part-type="genus">Garra</tp:taxon-name-part> <tp:taxon-name-part taxon-name-part-type="species">salweenica</tp:taxon-name-part></tp:taxon-name></italic>, <italic><tp:taxon-name><tp:taxon-name-part taxon-name-part-type="genus">Garra</tp:taxon-name-part> <tp:taxon-name-part taxon-name-part-type="species">bispinosa</tp:taxon-name-part></tp:taxon-name></italic>, <italic><tp:taxon-name><tp:taxon-name-part taxon-name-part-type="genus">Placocheilus</tp:taxon-name-part> <tp:taxon-name-part taxon-name-part-type="species">dulongensis</tp:taxon-name-part></tp:taxon-name></italic>, <italic><tp:taxon-name><tp:taxon-name-part taxon-name-part-type="genus">Schizothorax</tp:taxon-name-part> <tp:taxon-name-part taxon-name-part-type="species">meridionalis</tp:taxon-name-part></tp:taxon-name></italic>; <tp:taxon-name><tp:taxon-name-part taxon-name-part-type="family">Nemacheilidae</tp:taxon-name-part></tp:taxon-name>: <italic><tp:taxon-name><tp:taxon-name-part taxon-name-part-type="genus">Paracanthocobitis</tp:taxon-name-part> <tp:taxon-name-part taxon-name-part-type="species">adelaideae</tp:taxon-name-part></tp:taxon-name></italic>, <italic><tp:taxon-name><tp:taxon-name-part taxon-name-part-type="genus">Schistura</tp:taxon-name-part> <tp:taxon-name-part taxon-name-part-type="species">malaisei</tp:taxon-name-part></tp:taxon-name></italic>; <tp:taxon-name><tp:taxon-name-part taxon-name-part-type="family">Siluridae</tp:taxon-name-part></tp:taxon-name>: <italic><tp:taxon-name><tp:taxon-name-part taxon-name-part-type="genus">Pterocryptis</tp:taxon-name-part> <tp:taxon-name-part taxon-name-part-type="species">berdmorei</tp:taxon-name-part></tp:taxon-name></italic>; <tp:taxon-name><tp:taxon-name-part taxon-name-part-type="family">Amblycipitidae</tp:taxon-name-part></tp:taxon-name>: <italic><tp:taxon-name><tp:taxon-name-part taxon-name-part-type="genus">Amblyceps</tp:taxon-name-part> <tp:taxon-name-part taxon-name-part-type="species">murraystuarti</tp:taxon-name-part></tp:taxon-name></italic>; <tp:taxon-name><tp:taxon-name-part taxon-name-part-type="family">Sisoridae</tp:taxon-name-part></tp:taxon-name>: <italic><tp:taxon-name><tp:taxon-name-part taxon-name-part-type="genus">Exostoma</tp:taxon-name-part> <tp:taxon-name-part taxon-name-part-type="species">vinciguerrae</tp:taxon-name-part></tp:taxon-name></italic>; <tp:taxon-name><tp:taxon-name-part taxon-name-part-type="family">Channidae</tp:taxon-name-part></tp:taxon-name>: <italic><tp:taxon-name><tp:taxon-name-part taxon-name-part-type="genus">Channa</tp:taxon-name-part> <tp:taxon-name-part taxon-name-part-type="species">burmanica</tp:taxon-name-part></tp:taxon-name></italic>.</p><fig id="F6" position="float" orientation="portrait"><label>Figure 6.</label><caption><p>Habitat of <italic><tp:taxon-name><tp:taxon-name-part taxon-name-part-type="genus">Oreoglanis</tp:taxon-name-part> <tp:taxon-name-part taxon-name-part-type="species">hponkanensis</tp:taxon-name-part></tp:taxon-name></italic>. <bold>A</bold> Zeyar Stream, Mali Hka drainage, Hponkanrazi Wildlife Sanctuary, north Myanmar <bold>B</bold> Monlar Stream, Mali Hka drainage, Hponkanrazi Wildlife Sanctuary, north Myanmar.</p></caption><graphic xmlns:xlink="http://www.w3.org/1999/xlink" xlink:href="zookeys-646-095-g006.jpg" position="float" orientation="portrait" xlink:type="simple" id="oo_118500.jpg"/></fig></tp:treatment-sec><tp:treatment-sec sec-type="etymology" id="SECID0ER3AE"><title>Etymology.</title><p>From Hponkanrazi Wildlife Sanctuary, adjectival.</p></tp:treatment-sec></tp:taxon-treatment>
